# Supplementary material for: Characteristics of the spiny dogfish (Squalus acanthias) nuclear genome
Source: G3 (Bethesda). 2023 Jul 3;13(9):jkad146. doi: 10.1093/g3journal/jkad146 (PMC10468316; doi:10.1093/g3journal/jkad146)
Supplement: jkad146_Supplementary_Data [file jkad146_supplementary_data.zip]

Archive with 8 entries (8 files):
- Supplementary_File_1_HMW_DNA_extraction_Bench_protocol - Copy.docx
- Supplementary_File_2_Assembly_statistics_py.py
- Supplementary_File_3_Repeatmasker_results.txt
- Supplementary_File_4_Annotation_BLAST+.tsv
- Supplementary_File_5_Annotation_InterProScan.tsv
- Supplementary_File_6_RNA-Seq_supported_gene_models.tsv
- Supplementary_File_7_External_supported_gene_models - Copy.txt
- Supplementary_File_8_Annotations.gff
